# Supplementary material for: The Impact of Genetic Polymorphisms in Organic Cation Transporters on Renal Drug Disposition
Source: Int J Mol Sci. 2020 Sep 10;21(18):6627. doi: 10.3390/ijms21186627 (PMC7554776; doi:10.3390/ijms21186627)
Supplement: Supplementary file 1 [file ijms-21-06627-s001.zip]

Archive with 1 entries (1 files):
- Fig S1. Common SNPs.png
